# Supplementary material for: Profiles of Microbial Community and Antibiotic Resistome in Wild Tick Species
Source: mSystems. 2022 Aug 1;7(4):e00037-22. doi: 10.1128/msystems.00037-22 (PMC9426550; doi:10.1128/msystems.00037-22)
Supplement: TABLE S4 [file msystems.00037-22-s0006.xls]

## Sheet: TableS4 
Table S4 Top 50 genera in all groups
ID	ZJ	SH	LJ	JX	JS	HUB	HN	HB
Coxiella	0.343808	0.00710721	0.00059859	0.00046759	0.0176795	0.420132	0.00368214	0
Staphylococcaceae_Staphylococcus	0.00830669	0.0134302	0.00123113	0.379508	0.0255762	0.0459878	0.135257	0.0508939
Pelomonas	0.00495091	0.113435	0.120209	0.0462176	0.113111	0.00435794	0.119003	0.108257
Burkholderia	0	0.110801	0.0921259	0.0596837	0.0960879	0	0.0804223	0.126028
Acinetobacter	0.0544187	0.0896127	0.076689	0.0168558	0.0580745	0.0478554	0.0861558	0.0816299
Psychrobacter	0.0001525	0.153867	0.00141756	0.303246	0.0105299	0.00098299	0.00113468	0.00110918
Ralstonia	0.0286343	0.0477118	0.0570167	0.0195764	0.0543346	0.0492152	0.0478563	0.0476886
Pseudomonadaceae_Pseudomonas	0.00558612	0.0427736	0.0653476	0.0146494	0.0580122	0.00648776	0.0444598	0.0833518
Sediminibacterium	3.05e-05	0.0459414	0.0454906	0.0171557	0.0450721	0.00044235	0.0482814	0.04419
Rickettsia	0.132312	0.0120676	0	0	0	0.0684819	0.00279703	0.00120189
Brevundimonas	0.0010281	0.0281602	0.0433911	0.0113887	0.0411239	0.00060618	0.0266207	0.0395015
Herbaspirillum	0	0.0218032	0.035494	0.0102904	0.0331196	0	0.0223362	0.0215661
Cupriavidus	7.606e-05	0.0257926	0.0277215	0.00790094	0.0234743	0	0.0197608	0.0327643
Ochrobactrum	0	0.0236124	0.0221809	0.00912619	0.0201157	0	0.0241464	0.0209783
Agrobacterium	0.00082262	0.0133183	0.0148705	0.00556789	0.0126693	0.00140896	0.0150428	0.013727
Sphingobium	0.00038875	0.0109043	0.015518	0.00498368	0.0157135	0.00052426	0.0108765	0.0114828
Novosphingobium	0.00068554	0.00952195	0.0150147	0.00375745	0.0144721	0.00021298	0.00933994	0.0127418
Mycoplana	0.0017354	0.00756238	0.0116971	0.00213059	0.0111255	0.00173662	0.00589418	0.0129702
KD1-23	0	0.00808824	0.013038	0.00285138	0.0121389	0	0.0090333	0.00931683
Corynebacterium	0.00532143	0.0018687	5.84e-05	0.00549991	0.0227845	0.0105836	0.00476172	0.00013868
Ramlibacter	0.00016733	0.00644083	0.0111009	0.00209495	0.00945399	0	0.00544322	0.00987879
Brevibacterium	0.0232666	0.00025296	0	0.0001582	0.00088483	0.0193977	0.00028834	0.00015377
Clostridiaceae_Clostridium	0.00357611	0.00530044	0.0115181	0.00205088	0.00768222	0.00144172	0.00510341	0.00697418
Devosia	0.00507415	0.00449703	0.008186	0.00194405	0.00645989	0.00520987	0.00443614	0.00783739
Acidovorax	0.00054837	0.00552587	0.00973534	0.00200306	0.00927254	0.00075363	0.00543996	0.00742406
Sphingomonas	0.00791811	0.00278651	0.00353935	0.00086887	0.00315109	0.0130574	0.00276857	0.0065147
Bacillaceae_Bacillus	0.0173273	0.0001542	0.00023604	0	0.000282	0.0160556	0.00159625	7.704e-05
Brachybacterium	0.0171129	0.00012022	7.3e-05	0	0.00052032	0.0168584	0.00016514	0
Enterococcus	0.00187109	0.00059151	0.00054157	0.00118386	0.00063092	0.00176939	0.0271015	3.069e-05
Methyloversatilis	3.803e-05	0.00445556	0.00791594	0.00171967	0.0076502	0	0.00474436	0.00703652
Afipia	0.00723708	0.00240545	0.00218638	0.0012885	0.00268139	0.0106327	0.00316092	0.0023707
Methylobacterium	0.00685951	0.00163144	0.00147795	0.00090359	0.00164735	0.0115829	0.002662	0.00432595
Bosea	0	0.00530468	0.00577061	0.00267916	0.00486552	0	0.00504615	0.00577467
Hydrogenophaga	0	0.0037171	0.00722394	0.00134971	0.00517675	0.00021298	0.00303805	0.00579227
Phyllobacterium	0	0.00378151	0.0049122	0.00181901	0.00592243	0	0.00459401	0.0036902
Paracoccus	0.0113329	0.00012195	8.76e-05	0	0.00022763	0.0083063	0.00017748	0.00311258
Sphingobacterium	0.00015986	0.00158179	0.00255505	0.00048566	0.00307721	0	0.0107356	0.00258334
Sporomusa	0	0.00342746	0.00475603	0.00123479	0.00542732	0	0.00341952	0.00272073
Caulobacter	0	0.00246945	0.00380062	0.00098627	0.0042201	0	0.00314152	0.00591129
Rhodococcus	0.00569591	2.516e-05	0	0	1.877e-05	0.0141387	0.0001644	3.082e-05
Macrococcus	0	8.041e-05	0	0.00085533	0.0152901	0.00222812	0.00014345	0
Lactobacillus	0.00747742	0.00293677	0.00102765	0.00055091	0.00120844	0.00080278	0.00307801	0.00095412
Pseudonocardia	0.00854471	7.42e-06	0	0	0	0.00773289	9.497e-05	0
Pseudochrobactrum	0	4.002e-05	8.852e-05	0	0.0110607	0	0.00089866	0.00298931
Sphingopyxis	1.525e-05	0.0021945	0.00308095	0.00075551	0.00323223	0.00016383	0.00251438	0.00302878
Limnobacter	0	0.00202542	0.00196846	0.00058392	0.00264468	0	0.00246882	0.00465292
Aeromonas	0	0.00104584	0.00036515	0.00022905	0.00041324	0	0.0106708	0.00024654
Mitsuaria	0.00067694	0.00186851	0.00513418	0.00012753	0.00181473	0	0.00088793	0.00198002
Flavisolibacter	0.00025162	0.00129915	0.00338724	0.0004022	0.00226559	0.00065533	0.00096924	0.0023194
Stenotrophomonas	0.00028948	0.00146617	0.0020121	0.00036203	0.00198575	0.00247387	0.00170091	0.00106141
Others	0.286301	0.145065	0.238209	0.0525068	0.195617	0.20751	0.166485	0.180991
