# Supplementary material for: Profiles of Microbial Community and Antibiotic Resistome in Wild Tick Species
Source: mSystems. 2022 Aug 1;7(4):e00037-22. doi: 10.1128/msystems.00037-22 (PMC9426550; doi:10.1128/msystems.00037-22)
Supplement: TABLE S5 [file msystems.00037-22-s0007.xls]

## Sheet: TableS5 
Table S5 The relative abundance of genes (Target gene copies/16s rRNA copies)
Classification	Resistance Mechanism	Gene_name	B1	B2	B4	B5	B6	B17	B18	B21	B22	B23	B24	B25	B28	B32	B34	B37	B38
taxonomic		Bacteroidetes	0.0247002	0	0.00496494	0.104277	0.0115456	0	0.0354415	0.00508003	0.00514482	0	0.0185797	0	0	0	0.0119623	0	0
taxonomic		Enterococci(23S)	0	0	0.0458339	0	0	0	0	0	0	0	0	0	0	0	0	0	0
taxonomic		Firmicutes	0.0537099	0.0427415	5.06803	9.93503	0.0401205	0.0649686	0.0745926	0.739618	0.727184	0.0750091	0.0940706	0.15817	0.0870315	0.148626	0.329556	0.00150869	0.00924695
Insertional	Insertional	IS1111	0	0	0	0	0	0	0	0	0	0	0.00140731	0	0	0	0	0	0
Insertional	Insertional	IS1133	0	0	0	0	0	0	0	0	0	0	0	0	0	0	0.0127465	0	0
Insertional	Insertional	ISPps1-pseud	0	0	0	0	0	0	0	0	0	0	0.00225356	0	0	0	0	0	0
Insertional	Insertional	ISSm2-Xanthob	0	0	0.00310809	0.0288815	0.0645582	0.059034	0.0374158	0.00860691	0.00968913	0.0195207	0.0162127	0.0290567	0.0293306	0.0574669	0.0128392	0	0
Integrase	Integrase	intI1_337old	0	0	0.021998	0.0555158	0.0311344	0.120286	0.0754204	0.100644	0.0575984	0.0523199	0.0400047	0.101256	0.0667492	0.0653983	0.0730125	0	0
Integrase	Integrase	intl2	0	0	0	0	0	0	0	0.0736988	0	0	0	0	0	0	0	0	0
Plasmid	Plasmid	IS26	0	0	0.00144114	0.0399447	0	0	0	0.0238533	0	0	0.0175413	0	0	0	0.0436524	0	0
Plasmid	Plasmid	trb-C	0.417348	1.03292	0.000925139	0	0.022057	0.00788642	0	0	0	0.0259368	0.0210975	0	0	0	0.00180411	0.0338134	0.0856922
Plasmid	Plasmid	pAKD1-IncP-1β	0	0	0	0	0	0	0.00479721	0	0	0	0.0167238	0	0	0	0.00378762	0	0
Transposase	Transposase	IS613	0	0	0	0.00824461	0	0	0	0	0	0	0	0	0	0	0	0	0
Transposase	Transposase	tnpA-6	0	0	0.0144777	0.0650874	0	0	0	0.0963871	0.123315	0	0.00548173	0	0	0	0.0253337	0	0
Transposase	Transposase	Tp614	0	0	0	0.0151333	0	0	0	0	0	0	0	0	0	0	0	0	0
Transposase	Transposase	IS21-ISAs29	0.0357853	0.0250223	0	0	0	0	0	0	0	0	0	0	0	0	0	0	0.0369218
Transposase	Transposase	IS6/257	0	0	0.0259374	0	0	0	0	0.655384	0.423248	0	0	0	0	0	0.097874	0	0
Transposase	Transposase	IS6100	0	0	0.0554832	0.481089	1.00945	0.919761	1.36291	0.270603	0.238504	0.702517	0.500253	1.15104	0.444425	0.838846	0.474014	0	0
Transposase	Transposase	IS630	0	0.0327168	0	0	0	0	0	0	0	0	0	0	0	0	0	0.00191075	0.00511199
Transposase	Transposase	mobA	0.0261464	0	0.0011756	0	0	0	0	0	0	0	0	0	0	0	0	0	0
Transposase	Transposase	IS1247	0.477658	1.08409	0.00378517	0.016323	0.0257586	0.0131683	0.019025	0.00543458	0.00243891	0.00896781	0.00736948	0.019207	0	0.0116088	0.010551	0.146447	0.0545064
Transposase	Transposase	IS256	0	0	0	0	0	0	0	0.0831091	0.0680997	0	0	0	0	0	0.0519226	0	0
Transposase	Transposase	TN5403	0.019397	0.0621964	0	0	0	0	0	0	0	0	0.00356428	0	0	0	0	0.000879378	0
aminoglycoside	Antibiotic deactivation	AAC(3)-Ia	0	0	0	0	0	0	0	0	0	0	0.00172225	0	0	0	0	0	0
aminoglycoside	Antibiotic deactivation	AAC(3)-Id	0	0.011925	0	0	0	0	0	0	0	0	0	0	0	0	0	0.00184834	0
aminoglycoside	Antibiotic deactivation	AAC(3)-Iic	0	0	0.0433845	0	0	0	0	0.0830447	0.0206614	0	0	0	0	0	0.0784947	0	0
aminoglycoside	Antibiotic deactivation	Aac(3)-iid_iia_iie	0.0336433	0.0310419	0.0792864	0	0.0619306	0.0727703	0.0681038	0.157188	0.0345108	0.0635162	0.0334786	0.0260255	0.0229899	0.0184133	0.166011	0.00786131	0.0103223
aminoglycoside	Antibiotic deactivation	AAC(3)-IV	0.0518588	0.0390241	0.00557516	0.00595067	0.00560902	0.0101098	0	0.0138267	0	0.0117432	0.00314791	0	0	0	0.00990275	0.00485145	0.00476174
aminoglycoside	Antibiotic deactivation	AAC(3)-Via	0.0887593	0.0673573	0	0.0348519	0.0645102	0.0885535	0.0495649	0.00830833	0.0218565	0.028039	0.0298218	0.0621438	0.054278	0.0654378	0.0348248	0.00338112	0.153694
aminoglycoside	Antibiotic deactivation	AAC(3)-Xa	0	0	0	0	0	0	0	0	0	0	0	0	0	0	0	0	0.00239835
aminoglycoside	Antibiotic deactivation	AAC(6')-Ib	0	0	0.0139234	0	0	0	0	0.00246115	0.0136402	0	0.00312501	0	0	0	0.0246134	0	0
aminoglycoside	Antibiotic deactivation	aac(6')-ie-aph(2'')-ia	0	0	0.00387157	0	0	0	0	0.0953621	0.115404	0	0	0	0	0	0.0148407	0	0
aminoglycoside	Antibiotic deactivation	AAC(6')-IIa	0	0	0.00229383	0	0	0	0	0	0	0	0	0	0	0	0	0	0
aminoglycoside	Antibiotic deactivation	AAC(6')-Ir	0.00953441	0.0111783	0	0	0	0	0	0	0	0	0	0	0	0	0	0.00504531	0.00361399
aminoglycoside	Antibiotic deactivation	aacA_aphD	0	0	0	0	0	0	0	0.0551707	0.00615048	0	0	0	0	0	0.00366731	0	0
aminoglycoside	Antibiotic deactivation	aacA43	0.0157615	0.0184194	0.00861252	0.0227665	0.0161956	0.0298163	0.0262496	0.00656579	0	0.00398654	0	0.0111668	0.00622726	0.00553822	0	0.000740246	0.00354916
aminoglycoside	Antibiotic deactivation	aadA	0	0	0.0345733	0	0	0	0	0.00735227	0.0172564	0	0.00271943	0	0	0	0.0254452	0	0
aminoglycoside	Antibiotic deactivation	aadA17	0	0.0356841	0	0	0	0	0	0.00922704	0.0153014	0	0	0	0	0	0.0218114	0.00318714	0.00857008
aminoglycoside	Antibiotic deactivation	aadA21	0	0	0	0	0	0	0	0.00776365	0	0	0	0	0	0	0.0155593	0	0
aminoglycoside	Antibiotic deactivation	aadA7	0.0640691	0.0581692	0	0	0.0253205	0.00720465	0.00416451	0.000982384	0.00166001	0.00901167	0.00312022	0	0.00936082	0.00916506	0	0.00493971	0.113511
aminoglycoside	Antibiotic deactivation	ANT(2'')-Ia	0.0171463	0.024803	0	0	0	0	0	0	0	0	0	0	0	0	0.00746971	0.000815096	0
aminoglycoside	Antibiotic deactivation	ANT(4')-Ia	0.0124446	0.0149378	0	0	0	0	0	0	0	0	0	0	0	0	0	0.0018574	0.00428712
aminoglycoside	Antibiotic deactivation	APH(3'')-Ia	0	0	0	0	0	0	0	0.0107077	0	0	0	0	0	0	0	0	0
aminoglycoside	Antibiotic deactivation	APH(3')-Via	0	0	0.0473344	0	0	0	0	0.125372	0.0315916	0	0	0	0	0	0.0631935	0	0
aminoglycoside	Antibiotic deactivation	APH(4)-Ia	0	0	0	0	0	0	0	0.0193312	0	0	0	0	0	0	0	0	0
aminoglycoside	Antibiotic deactivation	APH(4)-Ib	0.309796	0.182821	0	0	0.00595434	0	0	0	0	0.00779466	0.00439307	0	0	0	0	0.00447359	0.159354
aminoglycoside	Antibiotic deactivation	APH(6)-Ia	0.0888276	0.293507	0.00179752	0.00906963	0.00858823	0.00489338	0	0	0	0.00611038	0	0	0	0	0	0.00365901	0.00946799
aminoglycoside	Antibiotic deactivation	APH(6)-Ic	0.0144059	0.021369	0	0	0	0	0	0	0	0	0.000888125	0	0	0	0	0.00818436	0.00466968
aminoglycoside	Antibiotic deactivation	APH(9)-Ib	0	0	0	0	0	0	0	0	0	0	0	0	0	0	0	0.00142763	0.00326609
aminoglycoside	Antibiotic deactivation	APH3-III	0	0	0	0.043531	0	0	0	0	0	0.00837969	0.00494522	0	0	0	0.00381765	0	0
aminoglycoside	Antibiotic deactivation	APHA3	0	0	0	0.015128	0	0	0	0	0	0	0.00263612	0	0	0	0	0	0
beta-lactamase	Antibiotic deactivation	ACT beta-lac	0	0	0	0	0.0218649	0.00639099	0	0	0	0	0	0	0	0	0.00996098	0.0319122	0.0553909
beta-lactamase	Antibiotic deactivation	CARB beta-lac	0	0	0.00254662	0	0	0	0	0	0.0136529	0	0	0	0	0	0	0	0
beta-lactamase	Antibiotic deactivation	CARB-2	0	0	0.00170911	0	0	0	0	0	0.00691982	0	0	0	0	0	0	0	0
beta-lactamase	Antibiotic deactivation	CcrA beta-lac	0	0	0	0	0	0	0	0	0	0	0	0	0	0	0	0	0.00275205
beta-lactamase	Antibiotic deactivation	CphA beta-lac	0	0	0	0	0	0	0	0	0	0	0	0	0	0	0	0	0.00435315
beta-lactamase	Antibiotic deactivation	CTX-M-1_3_15	0	0	0	0	0	0	0	0	0	0	0	0	0	0	0	0	0.00263897
beta-lactamase	Antibiotic deactivation	NDM beta-lac	0	0	0	0	0	0	0	0	0.0212793	0	0	0	0	0	0	0	0
beta-lactamase	Antibiotic deactivation	OXY-1-1	0.105156	0.0817582	0.00799684	0.0301427	0.032408	0.0429107	0.0188151	0.00520168	0.0120367	0.0323868	0.013703	0.0894114	0.0368394	0.0354467	0.0170136	0.00794833	0.0218339
beta-lactamase	Antibiotic deactivation	TEM beta-lac	0	0	0	0.023513	0	0.0157048	0.0163303	0	0	0	0.00503297	0	0	0.0291581	0	0	0
diaminopyrimidine	Cellular protection	dfrA1	0	0	0.00870773	0	0	0	0	0.0259466	0.00866564	0	0	0	0	0	0	0	0
diaminopyrimidine	Cellular protection	dfrA10	0	0	0	0	0	0	0	0	0	0	0	0	0	0	0	0	0.00242972
diaminopyrimidine	Cellular protection	dfrA14	0	0	0	0	0	0	0	0.0370024	0	0	0	0	0	0	0	0	0
diaminopyrimidine	Cellular protection	dfrA18	0	0	0	0	0	0	0	0	0	0	0	0	0	0	0	0	0.00311248
diaminopyrimidine	Cellular protection	dfrBmulti	0	0	0	0	0	0	0	0	0	0	0	0	0	0	0	0	0.00458077
diaminopyrimidine	Cellular protection	dfrG	0	0	0	0	2.22767	2.52073	1.72192	0.466068	0.670358	0	0	3.10938	2.05223	2.10327	1.01238	0.333603	0.839079
fluoroquinolone	Efflux pump	mdtH	0.0477986	0.0305307	0	0	0	0	0	0	0	0	0	0	0	0	0	0.0195432	0
fluoroquinolone	Efflux pump	QepA_1_2	0.285566	0.310101	0	0.00959583	0.0470759	0.0151471	0.0112222	0.0013218	0	0.0212158	0.00793322	0	0	0.019531	0.0141176	0.00988924	0.401048
fluoroquinolone	Cellular protection	QnrB4	0	0.0151281	0	0	0	0	0	0	0	0	0	0	0	0	0	0.00310617	0.00296192
fluoroquinolone	Cellular protection	Qnrvc4_vc5_vc7	0	0.019585	0	0	0	0	0	0	0	0	0	0	0	0	0	0	0
glycopeptide	Cellular protection	vanA	2.44674	5.82983	0	0	0	0	0	0	0	0	0.000906134	0.0390726	0.0201575	0	0	0.186095	0.00711094
glycopeptide	Cellular protection	vanHB	0.00978503	0.00756369	0	0	0	0	0	0	0	0	0	0	0	0	0	0	0.00415575
glycopeptide	Cellular protection	vanHD	0	0	0.00926091	0	0	0	0	0	0	0	0	0	0	0	0	0	0
glycopeptide	Cellular protection	vanRC4	0	0	0.0062158	0	0	0	0	0	0	0	0	0	0	0	0	0	0
glycopeptide	Cellular protection	vanYD	0	0	0	0	0	0	0	0	0	0	0	0	0	0	0	0	0.00345309
MLSB	Antibiotic deactivation	EreA	0.0734359	0.122255	0	0	0.904754	0.996315	0.655057	0.19087	0.0335538	0.00847578	0.00549015	0.204684	0.124821	0.173099	0.50654	0.195782	0.932199
MLSB	Antibiotic deactivation	lnuA	0	0	0.01211	0	0	0	0	0.161646	0.0716078	0	0	0	0	0	0.0952805	0	0
MLSB	Antibiotic deactivation	mphA	0.0139401	0.0258486	0	0	0	0	0	0	0	0	0.00108383	0	0	0	0.00306384	0.00180982	0.00616067
MLSB	Antibiotic deactivation	vatA	0	0	0	0	0	0	0	0	0	0	0	0	0	0	0	0.00152202	0
MLSB	Antibiotic deactivation	vatE	0	0	0	0.00845037	0	0	0	0	0	0	0	0	0	0	0	0	0
MLSB	Cellular protection	Erm(35)	0.0810582	0.0412351	0	0	0.00892491	0	0	0	0	0.0068188	0.00424051	0	0	0	0	0.000888365	0.0040004
MLSB	Cellular protection	Erm(36)	0	0	0	0	0.00575265	0	0	0	0	0	0	0	0	0	0	0	0
MLSB	Cellular protection	erm(O)	0.127825	0.272379	0	0	0.0211176	0.0178576	0.00593068	0.00394925	0	0.00456443	0.00346585	0	0	0	0.0144377	0.014512	0.00900664
MLSB	Cellular protection	ErmB	0	0	0	0.022163	0	0	0	0.107096	0.074523	0	0	0	0	0	0.0358456	0	0
MLSB	Cellular protection	ErmE	0.0265142	0.035066	0	0	0.0121499	0	0	0	0	0	0	0	0	0	0	0.00198254	0
MLSB	Cellular protection	ErmF	0	0	0	0	0	0	0	0	0	0	0	0	0	0	0.00392304	0	0
MLSB	Cellular protection	ErmG	0	0	0	0	0	0	0	0	0	0	0	0	0	0	0.00383424	0	0
MLSB	Cellular protection	ErmQ	0	0	0	0.051969	0	0	0	0.117208	0.124006	0	0	0	0	0	0.0221629	0	0
MLSB	Cellular protection	ErmX	0	0	0	0	0	0	0	0.00418973	0.00647414	0	0	0	0	0	0.0260704	0	0
MLSB	Cellular protection	ErmY	0	0	0	0	0	0	0	0.00932868	0.0114307	0	0	0	0	0	0	0	0
MLSB	Cellular protection	pica	0	0	0	0	0	0	0	0	0	0	0	0	0	0	0	0.000972651	0
MLSB	Cellular protection	pikR2	0.0181085	0	0	0	0	0	0	0	0	0	0	0	0	0	0	0.00389785	0
multidrug	other	OprD	0.011724	0.018975	0	0	0	0	0	0	0	0	0	0	0	0	0	0.000697062	0.00414718
multidrug	Efflux pump	emrD	0	0	0	0	0.013522	0	0	0	0	0	0	0	0	0	0	0.00370732	0
multidrug	Efflux pump	mdtA	0.2302	0.0623722	0	0	0	0.00717101	0	0	0	0.00404602	0.00182857	0	0	0	0	0.00137574	0.402237
multidrug	Efflux pump	mdtG	0.0172149	0	0	0	0	0	0	0	0	0	0	0	0	0	0	0.00171507	0.0184358
multidrug	Efflux pump	oqxA	0	0	0	0	0	0	0	0	0	0	0.00183716	0	0	0	0	0	0
multidrug	Efflux pump	qacH_351	0	0	0.0197316	0.00637297	0	0.00751296	0	0.0478686	0.017693	0	0	0	0	0	0.0271664	0	0
multidrug	Efflux pump	ttgA	0	0	0	0	0	0	0	0	0	0	0	0	0	0	0	0	0.00282975
multidrug	Efflux pump	ttgB	0	0	0	0	0	0	0	0	0	0	0.00202308	0	0	0	0	0	0
multidrug	Cellular protection	acrR	0	0	0	0	0	0	0	0	0	0	0	0	0	0	0	0	0.00435808
Multidrug	Cellular protection	mel_1	0	0	0.00736143	0	0	0	0	0	0	0	0	0	0	0	0.00298287	0	0.00213083
Multidrug	Cellular protection	msrE	0	0	0.0835404	0	0	0	0	0.13605	0.0515659	0.00905834	0.00844256	0	0	0	0.0192903	0	0
multidrug	unknown	arsA	0.0113657	0.0182953	0	0	0	0	0	0	0	0	0	0	0	0	0	0.00195559	0
multidrug	unknown	cadC	0	0	0	0	0	0	0	0.0167163	0	0	0	0	0	0	0	0	0
multidrug	unknown	copA	0	0	0	0	0.0137767	0.0136907	0.0164373	0	0	0.00659147	0.00573922	0.0140625	0	0.00922368	0.00341122	0	0
multidrug	unknown	czcA	0.495281	0.377879	0.0609978	0.296735	0.208993	0.227019	0.131633	0.0401995	0.0429013	0.136941	0.0738766	0.145075	0.118207	0.111429	0.1368	0.0333186	0.085983
multidrug	unknown	merA-marko	0	0	0.00968316	0.0294225	0.0690025	0.117516	0.078867	0.0276218	0.0517158	0.10712	0.0836066	0.0309875	0.122343	0.0875367	0.0430438	0	0
multidrug	unknown	pbrT	0.035172	0.0469294	0	0	0	0	0	0	0	0.00535684	0.00294428	0	0	0	0	0.00081942	0
multidrug	unknown	sugE	0	0	0	0	0	0	0	0	0	0	0	0	0	0	0	0.00119673	0
other	Cellular protection	fabK	0	0.0064938	0.00156983	0.00985135	0	0	0	0	0	0.0018598	0	0.0108149	0	0	0	0	0
peptide	Cellular protection	bacA	0.0178913	0.0278753	0	0	0	0	0	0	0	0	0	0	0	0	0	0.00528654	0
peptide	Cellular protection	MCR-1.1	0.217117	0	0	0.00797129	0	0	0	0	0	0	0.00175124	0	0	0	0	0	0
phenicol	Efflux pump	floR	0	0	0.0105886	0	0	0	0	0	0	0	0	0	0	0	0.0136877	0	0
phenicol	Antibiotic deactivation	catB3	0	0	0.00275045	0	0	0	0	0.00923824	0.0057453	0	0	0	0	0	0	0	0
phenicol	Antibiotic deactivation	catB8	0	0	0.00905645	0	0	0	0	0	0	0	0	0	0	0	0	0	0
sulfonamide	Cellular protection	sul1	0.0607704	0	0.0341523	0.0181835	0	0	0	0.0385948	0.0290554	0	0.00468147	0	0	0	0.0748909	0	0
tetracycline	Efflux pump	tet(39)	0	0	0	0	0	0	0	0	0	0	0.0120352	0	0	0	0	0	0
tetracycline	Efflux pump	tetA(P)	0.0535545	0.0201409	0.0309162	0.122908	0.0384019	0.0511036	0.0293442	0.00784775	0.00231932	0.0125485	0.00615309	0.010823	0.0116119	0.0105509	0.0552753	0.016135	0.0504585
tetracycline	Efflux pump	tetD	0.608885	0.957623	0	0	0.0157165	0	0	0	0	0.00286563	0.00178217	0	0	0	0	0.0897931	0.00522733
tetracycline	Efflux pump	tetG	0.118385	0.276388	0	0	0.0748218	0	0	0	0	0.0032525	0.00596102	0	0	0	0.0158321	0.0181264	0.087692
tetracycline	Cellular protection	tet32	0	0	0	0.0227154	0	0	0	0	0	0	0	0	0	0	0	0	0
tetracycline	Cellular protection	tetM	0	0	0.00709595	0	0	0	0	0.0176087	0.0756978	0	0	0	0	0	0.0228979	0	0
taxonomic		16S	1	1	1	1	1	1	1	1	1	1	1	1	1	1	1	1	1
