# Supplementary material for: Profiles of Microbial Community and Antibiotic Resistome in Wild Tick Species
Source: mSystems. 2022 Aug 1;7(4):e00037-22. doi: 10.1128/msystems.00037-22 (PMC9426550; doi:10.1128/msystems.00037-22)
Supplement: TABLE S6 [file msystems.00037-22-s0008.xls]

## Sheet: Table S6
Table S6 Shared genes and district-specific genes identified in all groups
Group	number	elements
HB	14	sugE, AAC(3)-Xa, CphA beta-lac, dfrA18, acrR, pica, dfrBmulti, CTX-M-1_3_15, CcrA beta-lac, dfrA10, vatA, vanYD, APH(9)-Ib, ttgA
HN	3	ErmG, IS1133, ErmF
JS	7	ISPps1-pseud, IS1111, tet(39), APHA3, ttgB, AAC(3)-Ia, oqxA
JX	7	NDM beta-lac, intl2, ErmY, dfrA14, cadC, APH(4)-Ia, APH(3'')-Ia
SH	9	Erm(36), AAC(6')IIa, tet32, vatE, IS613, Tp614, catB8, vanRC4, vanHD
ZJ	1	Qnrvc4_vc5_vc7
ZJ, SH, JX, JS, HN, HB	12	OXY-1-1, AAC(3)-IV, czcA, tetA(P), EreA, Aac(3)-iid_iia_iie, AAC(3)-Via, QepA_1_2, IS1247, aacA43, erm(O), aadA7
