# Supplementary material for: Profiles of Microbial Community and Antibiotic Resistome in Wild Tick Species
Source: mSystems. 2022 Aug 1;7(4):e00037-22. doi: 10.1128/msystems.00037-22 (PMC9426550; doi:10.1128/msystems.00037-22)
Supplement: TABLE S7 [file msystems.00037-22-s0009.xls]

## Sheet: Table S7
Table S7 Correlation between the relative abundance of MGEs and ARGs types
	aminoglycoside	beta-lactamase	diaminopyrimidine	fluoroquinolone	glycopeptide	MLSB	Multidrug	other	peptide	phenicol	sulfonamide	tetracycline	Insertional	Integrase	Plasmid	Transposase
aminoglycoside	1
beta-lactamase	0.198529	1
diaminopyrimidine	-0.193563	0.255603	1
fluoroquinolone	0.314433	0.479664	-0.191015	1
glycopeptide	0.0477697	0.37685	-0.266014	0.178909	1
MLSB	0.51*	0.360294	0.476463	0.4661	-0.21231	1
Multidrug	0.59*	0.468137	-0.138969	0.60*	0.0716546	0.45098	1
other	-0.0136855	0.123169	-0.272508	-0.145351	0.237094	-0.45162	0.115566	1
peptide	0.0562625	0.258503	-0.69**	0.376383	0.549926	-0.20072	0.260024	0.208491	1
phenicol	0.411648	-0.566427	-0.0666859	-0.472181	-0.24*	-0.036225	-0.329318	-0.0817246	-0.34733	1
sulfonamide	0.433562	-0.369077	-0.408414	-0.299572	-0.105478	-0.116623	-0.0548813	-0.108105	0.178756	0.73**	1
tetracycline	0.53*	0.352941	-0.421869	0.59*	0.265387	0.389706	0.51*	0.0228091	0.618887	-0.0559841	0.219525	1
Insertional	-0.43	-0.02	0.69**	-0.27	-0.59*	0.16	-0.07	-0.12	-0.49*	-0.23	-0.33	-0.46	1
Integrase	-0.13	-0.26	0.58*	-0.59*	-0.57*	0.17	-0.18	-0.08	-0.59*	0.22	0.04	-0.63**	0.395	1
Plasmid	0.41	0.11	-0.65**	0.67**	0.31	0.19	0.53*	0.03	0.68**	-0.16	0.23	0.72**	-0.395	-0.428	1
Transposase	0.22	0.15	0.33	-0.04	-0.3	0.4	0.13	0.18	-0.16	-0.08	-0.21	-0.14	0.445	0.526	0.213	1
