# Supplementary material for: Profiles of Microbial Community and Antibiotic Resistome in Wild Tick Species
Source: mSystems. 2022 Aug 1;7(4):e00037-22. doi: 10.1128/msystems.00037-22 (PMC9426550; doi:10.1128/msystems.00037-22)
Supplement: TABLE S8 [file msystems.00037-22-s0010.xls]

## Sheet: Table S8 
Table S8 Correlation analysis of ARGs and single MGEs (The abundance of ARGs and MGEs is the relative abundance)
factor	aminoglycoside	beta-lactamase	diaminopyrimidine	fluoroquinolone	glycopeptide	MLSB	Multidrug	other	peptide	phenicol	sulfonamide	tetracycline
ISPps1-pseud	-0.36	-0.31	-0.31	-0.15	0.06	-0.36	-0.31	-0.16	0.25	-0.14	0.11	-0.15
ISSm2-Xanthob	-0.46	-0.01	0.65**	-0.26	-0.59*	0.1	-0.06	-0.07	-0.49*	-0.29	-0.4	-0.50*
IS1133	0.2	-0.26	0.1	0	-0.22	0.26	-0.05	-0.16	-0.16	0.48	0.46	0.1
IS1111	-0.36	-0.31	-0.31	-0.15	0.06	-0.36	-0.31	-0.16	0.25	-0.14	0.11	-0.15
intI1_337old	-0.17	-0.2	0.62**	-0.59*	-0.55*	0.17	-0.18	-0.05	-0.59*	0.17	-0.01	-0.63**
intl2	0.31	-0.41	-0.05	-0.21	-0.22	0.15	0.05	-0.16	-0.16	0.41	0.34	-0.2
IS256	0.41	-0.39	0.02	-0.35	-0.41	0.24	-0.21	-0.29	-0.29	0.75**	0.62**	-0.05
TN5403	0.1	0.22	-0.59*	0.42	0.69**	-0.11	0.13	0	0.85**	-0.3	0.07	0.46
IS21-ISAs29	0.62**	0.60*	-0.32	0.67**	0.55*	0.3	0.65**	0	0.44	-0.25	0	0.62**
mobA	0.35	0.07	-0.35	0.01	0.41	-0.24	0.14	0.05	0.28	0.27	0.50*	0.24
IS1247	0.22	0.68**	-0.06	0.78**	0.44	0.43	0.47	0.14	0.54*	-0.55*	-0.32	0.62*
IS6/257	0.44	-0.53*	-0.05	-0.48	-0.31	0.05	-0.32	-0.16	-0.35	0.96**	0.72**	-0.07
IS630	0.22	0.34	-0.24	0.61**	0.55*	0.23	0.21	0.08	0.38	-0.25	-0.37	0.52*
IS6100	-0.43	-0.07	0.57*	-0.28	-0.58*	0.07	-0.15	0.07	-0.48	-0.26	-0.35	-0.55*
IS26	0.08	-0.64**	-0.34	-0.36	-0.29	-0.23	-0.13	0.1	0.09	0.58*	0.72**	0.05
trb-C	0.33	0.32	-0.43	0.81**	0.49*	0.22	0.45	-0.03	0.50*	-0.29	-0.12	0.62**
pAKD1-IncP-1β	-0.17	-0.44	-0.06	-0.14	-0.22	0.02	-0.3	-0.29	-0.01	0.08	0.2	-0.11
tnpA-6	0.2	-0.56*	-0.3	-0.56*	-0.39	-0.21	-0.32	0.01	-0.04	0.76**	0.78**	0.05
Tp614	-0.15	0	-0.31	-0.1	-0.22	-0.26	0.2	0.44	0.38	-0.14	0.17	0.31
IS613	-0.15	0	-0.31	-0.1	-0.22	-0.26	0.2	0.44	0.38	-0.14	0.17	0.31
