# Supplementary material for: Profiles of Microbial Community and Antibiotic Resistome in Wild Tick Species
Source: mSystems. 2022 Aug 1;7(4):e00037-22. doi: 10.1128/msystems.00037-22 (PMC9426550; doi:10.1128/msystems.00037-22)
Supplement: TABLE S1 [file msystems.00037-22-s0003.xls]

## Sheet: TableS1
	Table S1 Information on sequencing depth of 16S rRNA genes
Province	ID	Group	Input	Filtered	Denoised	Merged	Nonchimeric
Zhejiang	B_1	ZJ	84683	72194	71131	69191	65637
Zhejiang	B_2	ZJ	87789	74862	73680	70234	65907
Shanghai	B_10	SH	64425	58354	57513	57253	56769
Shanghai	B_11	SH	31332	28368	27805	27222	25623
Shanghai	B_12	SH	46900	42555	41506	40961	36094
Shanghai	B_13	SH	38645	34626	33909	33599	32908
Shanghai	B_14	SH	96766	87557	86655	86211	81127
Shanghai	B_15	SH	31248	28249	27512	27347	27087
Shanghai	B_16	SH	42862	38409	37632	37258	36485
Shanghai	B_17	SH	32321	29166	28490	27702	25343
Shanghai	B_18	SH	65327	57768	56722	55981	51953
Shanghai	B_3	SH	37906	34558	33874	33481	32578
Shanghai	B_4	SH	62102	55602	54676	54080	52447
Shanghai	B_5	SH	32496	29098	28694	28397	26734
Shanghai	B_6	SH	60807	54172	53170	52816	48341
Shanghai	B_7	SH	39712	35391	33909	32129	28601
Shanghai	B_8	SH	31877	28803	28136	27420	22983
Shanghai	B_9	SH	33234	30203	29542	28802	24501
Liaoning	B_19	LJ	42688	38473	37591	36920	34319
Liaoning	B_20	LJ	45127	40858	39184	37794	34054
Jiangxi	B_21	JX	43984	39576	38606	37940	33527
Jiangxi	B_22	JX	43634	39530	38767	38307	35353
Jiangsu	B_23	JS	35569	32115	31386	30701	28924
Jiangsu	B_24	JS	61544	55141	54432	54042	53302
Jiangsu	B_25	JS	39102	35036	34332	33747	32291
Hubei	B_26	HUB	85265	72837	71835	68903	61196
Henan	B_27	HN	42000	37662	36938	36527	35538
Henan	B_28	HN	68678	62061	61135	60174	53736
Henan	B_29	HN	39174	35897	35352	35057	34699
Henan	B_30	HN	44409	40395	39066	37927	32373
Henan	B_31	HN	38938	35501	34633	34029	32404
Henan	B_32	HN	60347	54420	53696	53259	52139
Henan	B_33	HN	45180	41514	40735	40373	39401
Henan	B_34	HN	32400	29476	28979	28471	24134
Henan	B_35	HN	88511	75611	74649	70245	67398
Henan	B_36	HN	64973	58184	57429	56886	54870
Hebei	B_37	HB	41846	38334	37471	36804	32656
Hebei	B_38	HB	39201	34062	33414	33074	32471
	average		50605.3	45174.2	44320.7	43454.3	40681.7
