# Supplementary material for: Profiles of Microbial Community and Antibiotic Resistome in Wild Tick Species
Source: mSystems. 2022 Aug 1;7(4):e00037-22. doi: 10.1128/msystems.00037-22 (PMC9426550; doi:10.1128/msystems.00037-22)
Supplement: TABLE S2 [file msystems.00037-22-s0004.xls]

## Sheet: TableS2 
Table S2 High-throughput quantitative PCR primer sets in this study
Assay_name	Forward primer	Reverse Primer	Classification
16S	GGGTTGCGCTCGTTGC	ATGGYTGTCGTCAGCTCGTG	taxonomic
A.baumannii (ompA)	TCTTGGTGGTCACTTGAAGC	ACTCTTGTGGTTGTGGAGCA	taxonomic
AAC(3)-Ia	ACGTTCTGCCAAAGTTTGAG	ACTGCCGGATCGTCAC	aminoglycoside
AAC(3)-Ib	CAGCGAGACGTTCATCGC	CACGCTTCAGGTGGCTAATC	aminoglycoside
AAC(3)-Id	AGATAGTTATGCCCGCAACAAG	ACGCGCTGCGCCTATA	aminoglycoside
AAC(3)-Iic	ACGGCATTCTCGATTGCTTT	CCGAGCTTCACGTAAGCATTT	aminoglycoside
Aac(3)-iid_iia_iie	CGATGGTCGCGGTTGGTC	TCGGCGTAGTGCAATGCG	aminoglycoside
AAC(3)-IV	CCAACACGACGCTGCATC	GCTGTCGCCACAATGTCG	aminoglycoside
AAC(3)-Via	GTGTCCGTCGCCAAGGA	GGTGACGGCCTTGTCGA	aminoglycoside
AAC(3)-Xa	GCAAGCGGTTCGTGACGTA	TCAGGTGCTCCTCGATCCAG	aminoglycoside
AAC(6')-Ib	CGTCGCCGAGCAACTTG	CGGTACCTTGCCTCTCAAACC	aminoglycoside
aac(6')-ie-aph(2'')-ia	CCAAGAGCAATAAGGGCATACCAA	GCCACACTATCATAACCACTACCG	aminoglycoside
AAC(6')-Ig	GCGATGTTAGAAGCCTCAATTCG	CACACTTCGGCCTGTCGAA	aminoglycoside
AAC(6')-IIa	CGACCCGACTCCGAACAA	GCACGAATCCTGCCTTCTCA	aminoglycoside
AAC(6')-IIc	CAGTCTTTGGCTAATCCATCACAG	AACGAACCCGGCCTTCTC	aminoglycoside
AAC(6')-Ij	ATGCCTGTATCTGAATCCCTGATG	GGCAATCGCTTGTTGAGTATCTG	aminoglycoside
AAC(6')-Im	CGTGAGCATTATACAGAGCAATGG	CCATTTCCGTTCGTAGATATTGGC	aminoglycoside
AAC(6')-Ip	GGGAATTATCGGAATAGCTCTTGG	TTGGGCTGTTCTTCCTAGCTAA	aminoglycoside
AAC(6')-Ir	GCTATAACGATCAGCAGCAAGC	CGCGATGCATGGCATGAC	aminoglycoside
AAC(6')-Is	AAGCTTACTCTGGCCTGATCATG	TGCCTGAACGTCGATATTCAGG	aminoglycoside
AAC(6')-Iv	TTGGCTTATACCGACACCCA	CCCGTTGCGATACCTGAAC	aminoglycoside
AAC(6')-Iw	TGCGTCAGTTACTTACACGAAC	CCTGATGCATTGCATGACTGA	aminoglycoside
AAC(6')-Iy	GCCTCAATCCGCCACGATTA	ACGCGCTCTGTTTCCTCAAA	aminoglycoside
AAC(6')-Iz	TGCGCCATGACTACGTGAAC	GACTGTCCGAAGCCAGTTCG	aminoglycoside
aacA_aphD	AGAGCCTTGGGAAGATGAAGTTT	TTGATCCATACCATAGACTATCTCATCA	aminoglycoside
aacA43	CTTGGCCTACATTAGATTCAGCTC	GCTCTCAATCTTTGATAGGAGCAG	aminoglycoside
aadA	GTTGTGCACGACGACATCATT	GGCTCGAAGATACCTGCAAGAA	aminoglycoside
aadA10	ACAGGCACTCAACGTCATCG	CGCGGAGAACTCTGCTTTGA	aminoglycoside
aadA16	ACGGTGGCCTGAAGCC	GAATTGCAGTTCCCGTCTGG	aminoglycoside
aadA17	TGTACGGCTCCGCAGTG	CACGGAATGATGTCGTCGTG	aminoglycoside
aadA2	CAATGACATTCTTGCGGGTATC	GACCTACCAAGGCAACGCTATG	aminoglycoside
aadA21	ACGGCTCCGCAGTGGAT	GGCCACAGTAACCAACAAATCA	aminoglycoside
aadA5	ATCACGATCTTGCGATTTTGCT	CTGCGGATGGGCCTAGAAG	aminoglycoside
aadA6	CCATCGAGCGTCATCTGGAA	CCCGTCTGGCCGGATAAC	aminoglycoside
aadA7	CACTCCGCGCCTTGGA	TGTGGCGGGCTCGAAG	aminoglycoside
aadA9	CGCGGCAAGCCTATCTTG	CAAATCAGCGACCGCAGACT	aminoglycoside
ACC-1	CACACAGCTGATGGCTTATCTAAAA	AATAAACGCGATGGGTTCCA	beta-lactamase
acrA	GGTCTATCACCCTACGCGCTATC	GCGCGCACGAACATACC	multidrug
acrB	AGTCGGTGTTCGCCGTTAAC	CAAGGAAACGAACGCAATACC	multidrug
AcrF	GCGGCCAGGCACAAAA	TACGCTCTTCCCACGGTTTC	multidrug
acrR	GCGCTGGAGACACGACAAC	GCCTTGCTGCGAGAACAAA	multidrug
ACT beta-lac	AAGCCGCTCAAGCTGGA	GCCATATCCTGCACGTTGG	beta-lactamase
ADC beta-lac	GGTATGGCTGTGGGTGTTATTCA	AGGCAAGGTTACCACTTGTATACG	beta-lactamase
adeA	CAGTTCGAGCGCCTATTTCTG	CGCCCTGACCGACCAAT	multidrug
adeI	CAGTCTGGTTTGCAGTAACCA	CACTCCTACAACAACAGGCAA	multidrug
AmpC beta-lac	CAGGATCTGATGTGGGAGAACTA	TCGGGAACCATTTGTTGGC	beta-lactamase
ANT(2'')-Ia	CCTGCTTGGTGGGCAGAC	CGGCACGCAAGACCTCAA	aminoglycoside
ANT(4')	CCGACAACATTTCTACCATCCTT	ACCGAAGCGCTCGTCGTATA	aminoglycoside
ANT(4')-Ia	GATGGCCGCTGACACATG	TCAACATTGCGCCATAGTGG	aminoglycoside
ANT(6)	TACCTTATTGCCCTTGGAAGAGTTA	GGAACTATGTCCCTTTTAATTCTACAATCT	aminoglycoside
ANT(6)-Ia	TCGCCATGAGCTGCTGA	CCTATCATACTCCGGATAGGCATA	aminoglycoside
ANT(6)-Ib	AGAACATCCGACAGCACGTTC	CCAACCTTCCATGAAATCATTCGC	aminoglycoside
APH(2'')-Iva	TGAGCAGTATCATAAGTTGAGTGAAAAG	GACAGAACAATCAATCTCTATGGAATG	aminoglycoside
APH(3')-Ia	TGAACAAGTCTGGAAAGAAATGCA	CCTATTAATTTCCCCTCGTCAAAAA	aminoglycoside
APH(3'')-Ia	TAACAGCGATCGCGTATTTCG	TCCGACTCGTCCAACATCAATA	aminoglycoside
APH(3')-Ib	AACAGGTTTGGGAGGCGATG	CGCAACAAGCCTCTCCTGAA	aminoglycoside
APH(3')-Via	TCTCATGGCGATATCACGGATAG	TTTCCTCCGATGCATCCTCTC	aminoglycoside
APH(3')-VIIa	CTCTCTCATGGAGATATGAGCGCTA	AATCCGGTTCAAGTCCCAACATG	aminoglycoside
APH(3')-VIIIa	TCGGTATCCCGGTTGTGAG	ACACGAGGTACGGGAATCC	aminoglycoside
APH(4)-Ia	CGCTCCCGATTCCGGAA	CACAGTTTGCCAGTGATACACA	aminoglycoside
APH(4)-Ib	GGGAACACCGTGCTCACC	GTTGGTCCCGTGCAGGTC	aminoglycoside
APH(6)-Ia	CGCTGGGAGCTGAAGAGG	AGCATCGTGCTGCTCTCC	aminoglycoside
APH(6)-Ic	CACGACAACGTGCTCGAC	CCGTCTTCGGCGAACCA	aminoglycoside
APH(6)-Id	GCTCGGTCGTGAGAACAATCT	CAATTTCGGTCGCCTGGTAGT	aminoglycoside
APH(9)-Ib	GCTATGTGCTGGTGGACTGG	GGAACCACTCGACGAACTCG	aminoglycoside
APH3-III	CAGAAGGCAATGTCATACCACTTG	GACAGCCGCTTAGCCGAA	aminoglycoside
APHA3	AAAAGCCCGAAGAGGAACTTG	CATCTTTCACAAAGATGTTGCTGTCT	aminoglycoside
apmA	GGCGCACATGCATTCATCA	CTATACTCCAGTCCCACCATTTGA	aminoglycoside
armA	TCTTCGACGAATGAAAGAGTCG	GCTAATGGATTGAAGCCACAACC	aminoglycoside
arr-2	TTGGCGATTGGTGACTTGCTAA	ATCGTCTTCGAACGGTCCTG	rifamycin
arr-3	GATCGTCTTCGAACGGTCCTG	TTTGGCGATTGGTGACTTGCT	rifamycin
arsA	CAGGTCAGCCGCATCAACC	GCCTGAAACACGGCAATTTCTTC	multidrug
bacA	ATCCGCGGCACCCTGA	CCTGCTTGATGGACTTGATGAAGA	peptide
Bacteroidetes	GGARCATGTGGTTTAATTCGATGAT	AGCTGACGACAACCATGCAG	taxonomic
BEL beta-lac	ATGTCCATGGCACAGACTGTG	CCTGTCTTGTCACCCGTTACC	beta-lactamase
bl1acc	TGTTATCCGTGATTACCTGTCTGG	CTCAGCGAGCCAACTTCAAATA	beta-lactamase
Bla1	GCAAGTTGAAGCGAAAGAAAAGA	TACCAGTATCAATCGCATATACACCTAA	beta-lactamase
BlaB beta-lac	CGTGCCGGAGGTCTTGAATA	GGGATAGTAAACCTGAAACTCGGA	beta-lactamase
blaSFO	CCGCCGCCATCCAGTA	GGGCCGCCAAGATGCT	beta-lactamase
blaZ beta-lac	GGAGATAAAGTAACAAATCCAGTTAGATATGA	TGCTTAATTTTCCATTTGCGATAAG	beta-lactamase
cadC	CGCTCTGTGTCAGGATGAAGAG	CTTTCTTATGTGCTAGGGCGATCA	multidrug
CARB beta-lac	TGATTTGAGGGATACGACAACTCC	CTGTAATACTCCGAGCACCAA	beta-lactamase
CARB-2	TTGTGACCTATTCCCCTGTAATAGAA	TGCGAAGCACGCATCATC	beta-lactamase
cat	ATCGGCCAGACTGGATATCGA	CACAGCTCCAGTTGCAACAAC	phenicol
cat(pC221)	AATGACCGTATGCTGCAAGAAG	TTTGCCTGCTATGGCATTCTG	phenicol
catB2	GCTACTATTCCGGCTATTACCATG	GGGCTCCTCGTTCATGTAGA	phenicol
catB3	GCACTCGATGCCTTCCAAAA	AGAGCCGATCCAAACGTCAT	phenicol
catB8	CACTCGACGCCTTCCAAAG	CCGAGCCTATCCAGACATCATT	phenicol
catB9	CACCTTATGAAGTGGTCGGTTCA	GTCTGATGAACACAGAGACTGCA	phenicol
catI	GGGTGAGTTTCACCAGTTTTGATT	CACCTTGTCGCCTTGCGTATA	phenicol
catII	CCTGGAACCGCAGAGAACA	CGGAACTCCGGAAACTGATTAAC	phenicol
catIII	CTGATTGCTCAGGCCGTGAA	ATGAGTATGGGCAACTCAGTGC	phenicol
catP	CCTTTGGACTGAGTGTAAGTCTGA	TAAAGCCATCGAAGGTTGACCA	phenicol
catQ	AGGTGCACTTACAGTATGACTGC	AACGTGGGAAGTTCTCGTCATAC	phenicol
CcrA	GCAGCGTTGCTGGACACA	GTTCGGGATAAACGTGGTGACT	beta-lactamase
CcrA beta-lac	CACTGGCACGGCGATTGTA	CGGCAGCCAAACCACGATA	beta-lactamase
cefa_qacelta	TAGTTGGCGAAGTAATCGCAAC	TGCGATGCCATAACCGATTATG	multidrug
ceoA	ATCAACACGGACCAGGACAAG	GGAAAGTCCGCTCACGATGA	multidrug
cepA beta-lac	AGTTGCGCAGAACAGTCCTCTT	TCGTATCTTGCCCGTCGATAAT	beta-lactamase
Cfr Group	GCAAAATTCAGAGCAAGTTACGAA	AAAATGACTCCCAACCTGCTTTAT	Multidrug
CfxA beta-lac	TCATTCCTCGTTCAAGTTTTCAGA	TGCAGCACCAAGAGGAGATGT	beta-lactamase
class C beta-lac	CTGGCGCATACCTGGATTAC	GCCAGTTCAGCATCTCCCA	beta-lactamase
cmlA1	TAGGAAGCATCGGAACGTTGAT	CAGACCGAGCACGACTGTTG	phenicol
cmlA5	GCGCTCTTCGAGGATTCG	CCGCCCAAGCAGAAGTAGAC	phenicol
cmlv	GCCCTCATCACCGTCTTCG	GGACGTTGGCGATGGAGAG	phenicol
cmr	CGGCATCGTCAGTGGAATT	CGGTTCCGAAAAAGATGGAA	multidrug
cmx	GCGATCGCCATCCTCTGT	TCGACACGGAGCCTTGGT	phenicol
CMY beta-lac	AAAGCCTCATGGGTGCATAAA	ATAGCTTTTGTTTGCCAGCATCA	beta-lactamase
CMY_mox beta-lac	CTATGTCAATGTGCCGAAGCA	GGCTTGTCCTCTTTCGAATAGC	beta-lactamase
copA	TGCACCTGACVGGSCAYAT	GVACTTCRCGGAACATRCC	multidrug
CphA beta-lac	GCGAGCTGCACAAGCTGAT	CGGCCCAGTCGCTCTTC	beta-lactamase
cphA2	GTAACGCCTACTGGAAGTCCA	CAGCTTCTCCTTGAGAATGCAG	beta-lactamase
cro	AGATGTTATCGACCACTTCGGA	CCGCTTGGCGATAAGCG	MGE
CTX-M beta-lac	GCGATAACGTGGCGATGAAT	GTCGAGACGGAACGTTTCGT	beta-lactamase
CTX-M-1_3_15	CGTACCGAGCCGACGTTAA	CAACCCAGGAAGCAGGCA	beta-lactamase
czcA	GCCTTGTTCATCGGCGAAC	GGCAATGTCGCCTTCGTTC	multidrug
dfrA1	GGAATGGCCCTGATATTCCA	AGTCTTGCGTCCAACCAACAG	diaminopyrimidine
dfrA10	CTTCAACTATCACAGAGCACGAAG	TCTACCGGTACATACACATCAGC	diaminopyrimidine
dfrA12	CCTCTACCGAACCGTCACACA	GCGACAGCGTTGAAACAACTAC	diaminopyrimidine
dfrA14	CGGATCATGTCATTGTTTCAGG	ATGTTAGAGGCGAAGTCTTGG	diaminopyrimidine
dfrA15	AGGCCGAAAGACTTTCGAGTC	TCACCTTCTGGCTCAATGTCG	diaminopyrimidine
dfrA17	CGGGAACGGCCCTGATATTCC	CGTGTTGCGACCGCATACTTTC	diaminopyrimidine
dfrA18	GGAGCGAATCAAGGAGAAAGGAA	GCAATGCGTTGATCGGTATTCTC	diaminopyrimidine
dfrA21	TTGTTTCAACGCTGTCGCA	GGTTTCGGTTGAGACAAGCTC	diaminopyrimidine
dfrA22	CAGCCGAACACGGCAAAG	CGGAGTGCGTGTACGTGA	diaminopyrimidine
dfrA25	TCAAACTGGACAGCGGCTA	GTCGATTGTCGACACATGCA	diaminopyrimidine
dfrA27	GCCGCTCAGGATCGGTA	GTCGAGATATGTAGCGTGTCG	diaminopyrimidine
dfrA5	CCATGGAGTGCCAAAGGTG	CACCTTTGGCACTCCATGG	diaminopyrimidine
dfrA7	GTAATCGGTAGTGGTCCTGA	ATCAGGACCACTACCGATTAC	diaminopyrimidine
dfrA8	GGTCGCACCTGCATCGTTA	AGCGCCACCAATGACGTAG	diaminopyrimidine
dfrB4	CGGTTCGCATTCCCATCAAA	CGCAGTCATGGGATAAATCTGG	diaminopyrimidine
dfrBmulti	ACCAAGGCAGAAGTGAAGTCA	GGTGAGCCTCAGACTCGAC	diaminopyrimidine
dfrC	GTCGCTCACGATAAACAAAGAGTC	CCCTTCATGGTGAAATGAAGCTTG	diaminopyrimidine
dfrG	TCAATCGGAAGAGCCTTACCTGA	TGGGCAAATACCTCATTCCATTCC	diaminopyrimidine
dfrK	TGCTGCGATGGATAAGAACAG	CTTCCAGGTAATGCTCTTCCG	diaminopyrimidine
DHA beta-lac	TGGCCGCAGCAGAAAGA	CCGTTTTATGCACCCAGGAA	beta-lactamase
EAE_05855	CCCATCACCGCTGAACTGG	TGGGCGCTGCCATCTAAAC	MGE
emrB_qacA	CTTTTCTCTAACCGTACATTATCTACGATAAA	AGAACGTAGCGACTGATAAAATGCT	multidrug
emrD	CTCAGCAGTATGGTGGTAAGCATT	ACCAGGCGCCGAAGAAC	multidrug
Enterococci (23S)	AGAAATTCCAAACGAACTTG	CAGTGCTCTACCTCCATCATT	taxonomic
EreA	GATAATTCTGCTGGCGCACA	GCAGGCGTGGTCACAAC	MLSB
EreB	TCGTATATGGCGGGCGTAGTA	GGTCCAAGATGGGTGAATGCA	MLSB
Erm(34)	AAAGCGGTTTACAAGCGTTTCG	GGGTGCTCTAGGGTTGTTTAGTG	MLSB
Erm(35)	CCTTCAGTCAGAACCGGCAA	GCTGATTTGACAGTTGGTGGTG	MLSB
Erm(36)	GGCGGACCGACTTGCAT	TCTGCGTTGACGACGGTTAC	MLSB
Erm(42)	TGTTGAGATTGGGCCTGGA	CTAAGGGTGGGTTCTCACTATCTA	MLSB
Erm(K)	GTTTGATATTGGCATTGTCAGAGAAA	ACCATTGCCGAGTCCACTTT	MLSB
erm(O)	TGATGACGGCTCAGTGG	GTGCACCAGCGCCTGA	MLSB
ErmA	TCGTTGAGAAGGGATTTGCGA	TTGCATGCTTCAAAGCCTGTC	MLSB
ermA_ermTR	ACATTTTACCAAGGAACTTGTGGAA	GTGGCATGACATAAACCTTCATCA	MLSB
ErmB	GAACACTAGGGTTGTTCTTGCA	CTGGAACATCTGTGGTATGGC	MLSB
ErmD	TTTCCGGACAGCATTTGATGC	TCCACTGCCAATACCTTACCG	MLSB
ErmE	GTCACGCAGCTGGAGTTCG	CGGTGAAGCACAGCTCGAC	MLSB
ErmF	CAGCTTTGGTTGAACATTTACGAA	AAATTCCTAAAATCACAACCGACAA	MLSB
ErmG	CCCTTGAATTAGTACAGAGGTG	GCAAACTCGTATTCCACGA	MLSB
ErmH	GGAGTGAGGCTGACCGTAGAAG	ATCGGCGAAACGCACAAA	MLSB
ErmQ	TGAAAGCCATGCGTCTGAC	TTCAGCTGGCAGCTTAAGC	MLSB
ErmS	GAGTACGCCCGCAAACG	GCGTTCGATCCGGAGGA	MLSB
ErmT	GTTCACTAGCACTATTTTTAATGACAGAAGT	GAAGGGTGTCTTTTTAATACAATTAACGA	MLSB
ErmX	GCTCAGTGGTCCCCATGGT	ATCCCCCCGTCAACGTTT	MLSB
ErmY	TTGTCTTTGAAAGTGAAGCAACAGT	TAACGCTAGAGAACGATTTGTATTGAG	MLSB
fabK	CAGGAGCAGGAAATCCAAGC	CCAGCTTCCATTCCTTCTGC	other
fexA	TGGTGTGGCTGTTGCAATCTTA	CCAAGGTACAAAGCACCTTGGA	phenicol
Firmicutes	GGAGYATGTGGTTTAATTCGAAGCA	AGCTGACGACAACCATGCAC	taxonomic
floR	AACCCGCCCTCTGGATCA	GCCGTCGAGAAGAAGACGAA	phenicol
folA	CGAGCAGTTCCTGCCAAAG	CCCAGTCATCCGGTTCATAATC	other
FosB	CTTGCAGGCCTATGGATTGC	TCTGTTCTCAAGTGTGCCAGTA	fosfomycin
FosX	AGCTGGTTTGTGGATTTGCA	CCACACCGAGAGCTTTAATCCG	fosfomycin
FOX beta-lac	CCTACGGCTATTCGAAGGAAGATAAG	CCGGATTGGCCTGGAAGC	beta-lactamase
GES beta-lac	GCAATGTGCTCAACGTTCAAG	GTGCCTGAGTCAATTCTTTCAAAG	beta-lactamase
GOB beta-lac	CTTGGGCTTGAATGCTCAGGTA	TGTATGGTCGTAGTGAGCCTGA	beta-lactamase
HERA beta-lac	GGGCAACCGCATTCTGAC	GCATCTCCCACTTTATCGTCAC	beta-lactamase
IMI beta-lac	ACATCTACACCTGCAGCAGTAG	AATCGCTTGGTACGCTAGCA	beta-lactamase
IMIR beta-lac	AGCCGGACTAGAGCTTCATG	GGCAGAACTCATCATCTGCAAA	beta-lactamase
IMP beta-lac	GGAATAGAGTGGCTTAATTC	GGTTTAACAAAACAACCACC	beta-lactamase
IncHI2-smr0018	ATAATGATTCACCGGGGTAG	CTTCAGGCTATCGTTTCG	MGE
IncI1_repI1	CGAAAGCCGGACGGCAGAA	TCGTCGTTCCGCCAAGTTCGT	MGE
IncN_korA	GGAACGTTTGTAYCTTGTATTG	ACTCACTATCTTCTGTTGATTG	MGE
IncN_oriT	TTGGGCTTCATAGTACCC	GTGTGATAGCGTGATTTATGC	Plasmid-inc
IncN_rep	AGTTCACCACCTACTCGCTCCG	CAAGTTCTTCTGTTGGGATTCCG	Plasmid-inc
IncP_oriT	CAGCCTCGCAGAGCAGGAT	CAGCCGGGCAGGATAGGTGAAGT	Plasmid-inc
IncQ_oriT	TTCGCGCTCGTTGTTCTTCGAGC	GCCGTTAGGCCAGTTTCTCG	Plasmid-inc
IncW_trwAB	AGCGTATGAAGCCCGTGAAGGG	AAAGATAAGCGGCAGGACAATAACG	Plasmid-inc
IND beta-lac	CGCCTGTTAAACCCAACCTGTA	CGCTCTGTCATCATGAGAGTGG	beta-lactamase
intI1_337old	GCCTTGATGTTACCCGAGAG	GATCGGTCGAATGCGTGT	Integrase
intl2	TGCTTTTCCCACCCTTACC	GACGGCTACCCTCTGTTATCTC	Integrase
intl3_339old	GCCACCACTTGTTTGAGGA	GGATGTCTGTGCCTGCTTG	Integrase
IS1111	GTCTTAAGGTGGGCTGCGTG	CCCCGAATCTCATTGATCAGC	Insertional
IS1133	GCAGCGTCGGGTTGGA	ACGCGTTCGAACAACTGTAATG	Insertional
IS1247	CGGCCGTCACTGACCAA	TCGGCAGGTTGGTGACG	MGE
IS15DI	CAATACCTTTGATGGTGGCGTAAG	CTTACGCCACCATCAAAGGTATTG	MGE
IS200-1	CCAAATACCGAAGACAAGCGTTC	CCAAACTGCTCGTAAAGCATCAG	MGE
IS200-2	GCACACCCGATGGAACTGTAAA	TCGGCGGGATCTCCAGAAG	MGE
IS21-ISAs29	GGTCCGTCAGGCACAAGTC	GGGATCGTATCGGCAAGCC	MGE
IS256	CTTGCGCATCATTGGATGATGG	AAGAACGGCTCCAATTAAGCGA	MGE
IS26	ATGGATGAAACCTACGTGAAGGTC	CGGTACTTAATCTGTCGGTGTTCA	MGE
IS3	CGGTCTGAGCTTCGGGAA	AGAACTGTCACTCCGGTCTG	MGE
IS5/IS1182	TTCTCGAAGAATCGCCATGGC	GCTTTGGATCGCTCCAATCGA	MGE
IS6/257	ATATCGTGCCATTGATGCAGAG	ACCATTGCTACCTTCGTTGAAG	MGE
IS6100	CGCACCGGCTTGATCAGTA	CTGCCACGCTCAATACCGA	MGE
IS613	AGGTTCGGACTCAATGCAACA	TTCAGCACATACCGCCTTGAT	Transposase
IS630	CCGCCACCAGTGTGATGG	TTGGCGCTGACTGGATGC	MGE
IS91	GGATGCCACTGCTGGTCA	ACAGTGGATACAGTATCTGCTGAG	MGE
ISAba3-Acineto	TCAGAGGCAGCGGTATACGA	GGTTGATTCAGTTAAAGTACGTAAAACTTT	Insertional
ISCR1	ATGGTTTCATGCGGGTT	CTGAGGGTGTGAGCGAG	MGE
ISEcp1	CATGCTCTGCGGTCACTTC	GACGCACCTTCTTGATGACC	MGE
ISEfm1-Entero	AGGTGTCCATGACGTGAAAGTG	TCCTTTGTCCCCTAGGATATTGG	Insertional
ISPps1-pseud	CACACTGCAAAAACGCATCCT	TGTCTTTGGCGTCACAGTTCTC	Insertional
ISSm2-Xanthob	TGGATCGACCGGTTCCAT	GCTGACCGAGCTGTCCATGT	Insertional
K. pneumoniae (gltA)	ACGGCCGAATATGACGAATTC	AGAGTGATCTGCTCATGAA	taxonomic
KPC beta-lac	GCCGCCAATTTGTTGCTGAA	GCCGGTCGTGTTTCCCTTT	beta-lactamase
L1 beta-lac	CACCGGGTTACCAGCTGAAG	GCGAAGCTGCGCTTGTAGTC	beta-lactamase
LEN beta-lac	TGTTCGCCTGTGTGTTATCTCC	GCAGCACTTTAAAGGTGCTCAC	beta-lactamase
lmrA	TTCAGATGCAATGGCGTTTG	ATAATCGGGAACATAATGAGCATAACTAC	MLSB
lncF_FIC	GTGAACTGGCAGATGAGGAAGG	TTCTCCTCGTCGCCAAACTAGAT	MGE
lnuA	TGACGCTCAACACACTCAAAAA	TTCATGCTTAAGTTCCATACGTGAA	MLSB
lnuB	GGATCGTTTACCAAAGGAGAAGG	AGCATAGCCTTCGTATCAGGAA	MLSB
lnuC	GGGTGTAGATGCTCTTCTTGGA	CTTTACCCGAAAGAGTTTCTACCG	MLSB
lnuF	ATACCGGTCATTTCCACTTGGC	GCATCAGGCTGATGAGGTTCAA	MLSB
lsaC	AAACGGCGTGAAAGTATCAGG	TTGTGGTGATGTAACGGATGC	Multidrug
marR	GCTGTTGATGACATTGCTCACA	CGGCGTACTGGTGAAGCTAAC	multidrug
MCR-1.1	CACATCGACGGCGTATTCTG	CAACGAGCATACCGACATCG	peptide
MCR-2.1	CGGCGTACTTTAAGCGTTATGATG	GCATTTGGCATACCATGCAGATAG	peptide
mdtA	ACAAGCCCAGGGCCAAC	CCTTAATGGTGCCTTCGGTTTC	multidrug
mdtE	CGTCGGCGCACTCGTT	TCCAGACGTTGTACGGTAACCA	multidrug
mdtG	TTCCAGCCGGTCAGCAA	GACATCTCCCGCGAGTTCG	multidrug
mdtH	ATGCTGGCTGTACAAGTGATG	CACTCCAGCGGGCGATA	fluoroquinolone
MdtK	TCGGGCATCCCGTTTATGATC	GTAGGCTGCGCATAATACCCA	multidrug
mecA	GGTTACGGACAAGGTGAAATACTGAT	TGTCTTTTAATAAGTGAGGTGCGTTAATA	beta-lactamase
mecA-Staphylococci	CGCAACGTTCAATTTAATTTTGTTAA	TGGTCTTTCTGCATTCCTGGA	taxonomic
mef(B)	CCGATAGGCTTACTTGTTGCAG	AGTCCACTTGCGGTTTCATTG	MLSB
mel_1	TAATTATCGCAGCAGCTGGTTC	GTTCCCAAACGGAGTATAAGAGTG	Multidrug
mel_2	GGCAAGCTAGGTGTTGAGC	ATTGCTCAACACCTAGCTTGC	Multidrug
mepA	ATCGGTCGCTCTTCGTTCAC	ATAAATAGGATCGAGCTGCTGGAT	multidrug
merA-marko	GTGCCGTCCAAGATCATG	GGTGGAAGTCCAGTAGGGTGA	multidrug
MexA	AGGACAACGCTATGCAACGAA	CCGGAAAGGGCCGAAAT	multidrug
MexB	CTGGAGATCGACGACGAGAAG	GAAATCGTTGACGTAGCTGGAA	multidrug
MexE	GGTCAGCACCGACAAGGTCTAC	AGCTCGACGTACTTGAGGAACAC	multidrug
MIR beta-lac	CGGTCTGCCGTTACAGGTG	AAAGACCCGCGTCGTCATG	beta-lactamase
mobA	GCTTCCCGTAACGAGGTAGT	CCTTGAACGGTATCAGCACG	MGE
mphA	TCAGCGGGATGATCGACTG	GAGGGCGTAGAGGGCGTA	MLSB
mphB	CGCAGCGCTTGATCTTGTAG	TTACTGCATCCATACGCTGCTT	MLSB
msrA	CTGCTAACACAAGTACGATTCCAAAT	TCAAGTAAAGTTGTCTTACCTACACCATT	Multidrug
msrC	TCAGACCGGATCGGTTGTC	CCTATTTTTTGGAGTCTTCTCTCTAATGTT	Multidrug
msrE	CGGCAGATGGTCTGAGCTTAAA	CGCACTCTTCCTGCATAAAGGA	Multidrug
mtrD	CGGAGTCCATCGACCATTTG	ATCGTCGGCAAGGAGAATCA	multidrug
mtrE	CGATGTGTCGTTTTGGAAGGT	CCTGCACCATGATTCCTCAATA	multidrug
multidrug resistance	AATTTTGCCGATTATTGCTGAAA	GATTGTCATCATTCGTTTATCACCAA	multidrug
NDM beta-lac	GGCCACACCAGTGACAATATCA	CAGGCAGCCACCAAAAGC	beta-lactamase
nimE	TGCGCCAAGATAGGGCATA	GTCGTGAATTCGGCAGGTTTA	multidrug
nisB	GGGAGAGTTGCCGATGTTGTA	AGCCACTCGTTAAAGGGCAAT	other
norA	ATCGCCGTTTGGTGGTACG	TCCACCAATCCCTGGTCCTAAA	multidrug
OCH beta-lac	GGCGACTTGCGCCGTAT	TTTTCTGCTCGGCCATGAG	beta-lactamase
oleC	CCCGGAGTCGATGTTCGA	GCCGAAGACGTACACGAACAG	MLSB
OprD	ATGAAGTGGAGCGCCATTG	GGCCACGGCGAACTGA	multidrug
optrA	GGTGGATGAAGTCCGTACGG	AGGTTAGACCTCCAAGAGCCA	Multidrug
oqxA	GAGTCAACCTACCTCCACTATCA	GCTGCGAGTTATCCAGCAG	multidrug
orf37-IS26	GCCGGGTTGTGCAAATAGAC	TGGCAATCTGTCGCTGCTG	Insertional
orf39-IS26	GCGCGTCGAGCATCAATAG	CAGTTGTGCTGCTGGTGGTC	Insertional
OXA-10	CGACCGAGTATGTACCTGCTTC	TCAAGTCCAATACGACGAGCTA	beta-lactamase
OXY-1-1	AAAGGTGACCGCATTCGC	CCAGCGTCAGCTTGCG	beta-lactamase
OXY-2-1	CGTTCAGGCGGCAGGTT	GCCGCGATATAAGATTTGAGAATT	beta-lactamase
P.aeruginosa (ecfX)	AGCGTTCGTCCTGCACAAGT	TCCACCATGCTCAGGGAGAT	taxonomic
pAKD1-IncP-1β	GGTAAGATTACCGATAAACT	GTTCGTGAAGAAGATGTA	Plasmid-rep
Pambl-1-F_377old	CAGGCTCTTAATGTGATA	TTATGCTCAATACTCGTG	Plasmid-rep
pbp	CCGGTGCCATTGGTTTAGA	AAAATAGCCGCCCCAAGATT	beta-lactamase
Pbp5	GGCGAACTTCTAATTAATCCTATCCA	CGCCGATGACATTCTTCTTATCTT	beta-lactamase
pbrT	GATGCGCACTGGGCTTG	TCGGAATATGCGGAAATGCG	multidrug
pBS228-IncP-1α	CAATCCATCGACAATCAC	GACAATCAGCTACTTCAC	Plasmid-rep
pcoA	TGGCGTATGGAGTTTCAATGC	GAATAATGCCGTGCCAGTGAA	multidrug
PDC beta-lac	CGCCGTACAACCGGTGAT	GAAGTAATGCGGTTCTCCTTTCA	beta-lactamase
penA	AGACGGTAACGTATAACTTTTTGAAAGA	GCGTGTAGCCGGCAATG	beta-lactamase
PER-1	GCAAATGAAGCGCAGATGC	GACCACAGTACCAGCTGGTA	beta-lactamase
pica	GCAATCGAGGCGGTGTTC	TTGCCGCAGCCAATTCA	MLSB
pikR2	TCGTGGGCCAGGTGAAGA	TTCCCCTTGCCGGTGAA	MLSB
pmrA	TTTGCAGGTTTTGTTCCTAATGC	GCAGAGCCTGATTTCTCCTTTG	fluoroquinolone
qacA_B	AAGGGCCACTGCATTAGCTG	CCAGTCCAATCATGCCTGCA	fluoroquinolone
qacF_H	TCGCAACATCCGCATTAAAA	ATGGATTTCAGAACCAGAGAAAGAAA	multidrug
qacH_351	GTCGGTGTTGCTTATGCAGTCT	CAACCAGGCAATGGCTGTAA	multidrug
QepA_1_2	GGGCATCGCGCTGTTC	GCGCATCGGTGAAGCC	fluoroquinolone
QnrA	AGGATTTCTCACGCCAGGATT	CCGCTTTCAATGAAACTGCAA	fluoroquinolone
QnrB4	TCACCACCCGCACCTG	GGATATCTAAATCGCCCAGTTCC	fluoroquinolone
QnrB46_47_48	CGACGTTCAGTGGTTCAGATCTC	GCCAAGCCGCTCCATGAG	fluoroquinolone
QnrB-bob_resign	GCGACGTTCAGTGGTTCAGA	GCTGCTCGCCAGTCGAA	fluoroquinolone
QnrD	CGCTGGAATGGCACTGTGA	GCTCTCCATCCAACTTCACTCC	fluoroquinolone
QnrS1_S3_S5	CCACTTTGATGTCGCAGATCTTC	CCCTCTCCATATTGGCATAGGAAA	fluoroquinolone
QnrS2	TCCCGAGCAAACTTTGCCAA	GGTGAGTCCCTATCCAGCGA	fluoroquinolone
Qnrvc1_vc3_vc6	CTCACATCAGGACTTGCAAGAA	ATGAAGCATCTCGAAGATCAGC	fluoroquinolone
Qnrvc4_vc5_vc7	TTCCTTTAAACGGGCAAACCTC	CGATACCTGATTCATGAAGCTAGC	fluoroquinolone
ROB-1	GCAAAGGCATGACGATTGC	CGCGCTGTTGTCGCTAAA	beta-lactamase
SAT-4	GAATGGGCAAAGCATAAAAACTTG	CCGATTTTGAAACCACAATTATGATA	nucleoside
SHV-11	TTGACCGCTGGGAAACGG	TCCGGTCTTATCGGCGATAAAC	beta-lactamase
silE	GGTGGAAAGTCATCAGAGGATGA	CAAAGCCCAGCAAGGATGC	multidrug
SME beta-lac	GAGGAAGACTTTGATGGGAGGATTG	CGCTATATTGCAATGCAGCAGAAG	beta-lactamase
spec_aph	GGTGCTGATATGAATGCCTTTGG	CATTGGGCGCATCAATAAATGG	aminoglycoside
str	AATGAGTTTTGGAGTGTCTCAACGTA	AATCAAAACCCCTATTAAAGCCAAT	aminoglycoside
strA	CCGGTGGCATTTGAGAAAAA	GTGGCTCAACCTGCGAAAAG	aminoglycoside
sugE	CTTAGTTATTGCTGGTCTGCTGGA	GCATCGGGTTAGCGGACTC	multidrug
sul1	GCCGATGAGATCAGACGTATTG	CGCATAGCGCTGGGTTTC	sulfonamide
sul2	TCATCTGCCAAACTCGTCGTTA	GTCAAAGAACGCCGCAATGT	sulfonamide
sul3	CGCGCTCAAGGCAGATG	GGGAATGCCATCTGCCTTG	sulfonamide
sulA_folP	CAGGCTCGTAAATTGATAGCAGAAG	CTTTCCTTGCGAATCGCTTT	sulfonamide
tcrB	GTGCCGGAACTCAAGTAGCA	GCACCGACTGCTGGACTTAA	multidrug
TEM beta-lac	CGCCGCATACACTATTCTCAG	GCTTCATTCAGCTCCGGTTC	beta-lactamase
terW	TCAAAGAGCTACGCGAGTCATA	CCTTCCCTGTGGACTCACC	multidrug
tet(38)	AAGCGACATTAGCCGGTTTAG	CTGCTCGTACTTAAGCCAAGG	tetracycline
tet(39)	TATAGCGGGTCCGGTAATAGGTG	CCATAACGATCCTGCCCATAGATAAC	tetracycline
tet(40)	CTGTCCGTGCGCAATATATCC	GGATATATTGCGCACGGACAG	tetracycline
tet(44)	CTCATGTAGATGCAGGAAAGACG	GTAACTGCTGCCTGAATTGTGA	tetracycline
tet32	CCATTACTTCGGACAACGGTAGA	CAATCTCTGTGAGGGCATTTAACA	tetracycline
tet36	AGAATACTCAGCAGAGGTCAGTTCCT	TGGTAGGTCGATAACCCGAAAAT	tetracycline
tetA	CTCACCAGCCTGACCTCGAT	CACGTTGTTATAGAAGCCGCATAG	tetracycline
tetA(P)	GGAAACCTTAGTTCAGTGACTTGG	CCCATTTAACCACGCACTGAA	tetracycline
tetB	AGTGCGCTTTGGATGCTGTA	AGCCCCAGTAGCTCCTGTGA	tetracycline
tetB(P)	TGGGCGACAGTAGGCTTAGAA	TGACCCTACTGAAACATTAGAAATATACCT	tetracycline
tetC	ACTGGTAAGGTAAACGCCATTGTC	ATGCATAAACCAGCCATTGAGTAAG	tetracycline
tetD	AATTGCACTGCCTGCATTGC{EndPos:952}	GACAGATTGCCAGCAGCAGA{EndPos:1127}	tetracycline
tetE	TTGGCGCTGTATGCAATGAT	CGACGACCTATGCGATCTGA	tetracycline
tetG	TCGCGTTCCTGCTTGCC	CCGCGAGCGACAAACCA	tetracycline
tetH	TTTGGGTCATCTTACCAGCATTAA	TTGCGCATTATCATCGACAGA	tetracycline
tetJ	CAGCGCCCATACGCCATTTA	CCTACTTCAGTAGTGTGCCAAGC	tetracycline
tetK	CAGCAGTCATTGGAAAATTATCTGATTATA	CCTTGTACTAACCTACCAAAAATCAAAATA	tetracycline
tetL	ATGGTTGTAGTTGCGCGCTATAT	ATCGCTGGACCGACTCCTT	tetracycline
tetM	GGAGCGATTACAGAATTAGGAAGC	TCCATATGTCCTGGCGTGTC	tetracycline
tetO	CAACATTAACGGAAAGTTTATTGTATACCA	TTGACGCTCCAAATTCATTGTATC	tetracycline
tetPB	TGGCAAGACGAGTTTGACTGA	GATCGCTCCACTTCAGCGATAA	tetracycline
tetQ	CGCCTCAGAAGTAAGTTCATACACTAAG	TCGTTCATGCGGATATTATCAGAAT	tetracycline
tetR	CCGTCAATGCGCTGATGAC	GCCAATCCATCGACAATCACC	tetracycline
tetS	TTAAGGACAAACTTTCTGACGACATC	TGTCTCCCATTGTTCTGGTTCA	tetracycline
tetT	CCATATAGAGGTTCCACCAAATCC	TGACCCTATTGGTAGTGGTTCTATTG	tetracycline
tetU	GTGGCAAAGCAACGGATTG	TGCGGGCTTGCAAAACTATC	tetracycline
tetW	ATGAACATTCCCACCGTTATCTTT	ATATCGGCGGAGAGCTTATCC	tetracycline
tetX	AAATTTGTTACCGACACGGAAGTT	CATAGCTGAAAAAATCCAGGACAGTT	tetracycline
TLA beta-lac	ACACTTTGCCATTGCTGTTTATGT	TGCAAATTTCGGCAATAATCTTT	beta-lactamase
Tn3	GCTGAGGTGTTCAGCTACATCC	GCTGAGGTAGTCACAGGCATTC	MGE
TN5	CAGCATAAAAAATCCCGACAACA	CCCCGCAACAGACATACGT	Insertional
TN5403	AAGCGAATGGCGCGAAC	CGCGCAGGGTAAACTGC	MGE
tnpA-1	GCCGCACTGTCGATTTTTATC	GCGGGATCTGCCACTTCTT	Transposase
tnpA-2	CCGATCACGGAAAGCTCAAG	GGCTCGCATGACTTCGAATC	Transposase
tnpA-3	GGGCGGGTCGATTGAAA	GTGGGCGGGATCTGCTT	Transposase
tnpA-4	CATCATCGGACGGACAGAATT	GTCGGAGATGTGGGTGTAGAAAGT	Transposase
tnpA-5	GAAACCGATGCTACAATATCCAATTT	CAGCACCGTTTGCAGTGTAAG	Transposase
tnpA-6	TGCAGATGGTTTAACCTTGGATATTT	TCGGTTCATCAAACTGCTTCAC	Transposase
tnpA-7	AATTGATGCGGACGGCTTAA	TCACCAAACTGTTTATGGAGTCGTT	Transposase
tolC	GGCCGAGAACCTGATGCA	AGACTTACGCAATTCCGGGTTA	multidrug
Tp614	GGAAATCAACGGCATCCAGTT	CATCCATGCGCTTTTGTCTCT	Transposase
tra-A	AAGTGTTCAGGGTGCTTCTGCGC	GTCATGTACATGATGACCAAAA	plasmid
traN	GCTTGGCGGTCAGCAATT	TTAGGAATAACAATCGCTACACCTTTA	plasmid
trb-C	CGGYATWCCGSCSACRCTGCG	GCCACCTGYSBGCAGTCMCC	plasmid
trfa	ACGAAGAAATGGTTGTCCTGTTC	CGTCAGCTTGCGGTACTTCTC	Transposase
ttgA	ACGCCAATGCCAAACGATT	GTCACGGCGCAGCTTGA	multidrug
ttgB	TCGCCCTGGATGTACACCTT	ACCATTGCCGACATCAACAAC	multidrug
vanA	GGGCTGTGAGGTCGGTTG	TTCAGTACAATGCGGCCGTTA	glycopeptide
vanB	TTGTCGGCGAAGTGGATCA	AGCCTTTTTCCGGCTCGTT	glycopeptide
vanC	CCTGCCACAATCGATCGTT	CGGCTTCATTCGGCTTGATA	glycopeptide
vanC2_vanC3	TGACTGTCGGTGCTTGTGA	GATAGAGCAGCTGAGCTTGTTC	glycopeptide
vanD	CAGAGGAACATAATGTTTCGATAAAATCT	GCCGGATTTTGTGATTCCAA	glycopeptide
vanG	TGTTTCGCAGAACCGTGTCAA	CCCTGCACTGTTCCATCTTCTC	glycopeptide
vanHB	GAGGTTTCCGAGGCGACAA	CTCTCGGCGGCAGTCGTAT	glycopeptide
vanHD	GTGGCCGATTATACCGTCATG	CGCAGGTCATTCAGGCAAT	glycopeptide
vanRA	CCCTTACTCCCACCGAGTTTT	TTCGTCGCCCCATATCTCAT	glycopeptide
vanRB	GCCCTGTCGGATGACGAA	TTACATAGTCGTCTGCCTCTGCAT	glycopeptide
vanRC	TGCGGGAAAAACTGAACGA	CCCCCCATACGGTTTTGATTA	glycopeptide
vanRC4	AGTGCTTTGGCTTATCTCGAAAA	TCCGGCAGCATCACATCTAA	glycopeptide
vanRD	TTATAATGGCAAGGATGCACTAAAGT	CGTCTACATCCGGAAGCATGA	glycopeptide
vanSA	CGCGTCATGCTTTCAAAATTC	TCCGCAGAAAGCTCAATTTGTT	glycopeptide
vanSB	GAAGATAAAGAGGGAAGCGTACTC	CCGAATTGTCAGCCCTTGATAA	glycopeptide
vanSC	ATCAACTGCGGGAGAAAAGTCT	TCCGCTGTTCCGCTTCTT	glycopeptide
vanTC	ACAGTTGCCGCTGGTGAAG	CGTGGCTGGTCGATCAAAA	glycopeptide
vanTE	GTGGTGCCAAGGAAGTTGCT	CGTAGCCACCGCAAAAAAAT	glycopeptide
vanTG	CGTGTAGCCGTTCCGTTCTT	CGGCATTACAGGTATATCTGGAAA	glycopeptide
vanWB	CGGACAAAGATACCCCCTATAAAG	AAATAGTAAATTGCTCATCTGGCACAT	glycopeptide
vanXA	TCGTTGGGACGCTAAATATGC	GGACGGTAACCGTCCCATA	glycopeptide
vanXB	AGGCACAAAATCGAAGATGCTT	GGGTATGGCTCATCAATCAACTT	glycopeptide
vanYB	GGCTAAAGCGGAAGCAGAAA	GATATCCACAGCAAGACCAAGCT	glycopeptide
vanYD	AAGGCGATACCCTGACTGTCA	ATTGCCGGACGGAAGCA	glycopeptide
vatA	ATGAACGGAGCGAATCATCGG	CCATACCGATCCAAACGTCATTTC	MLSB
vatB	GCAATTGTTGCTGCGAATTCAG	GTGCTGACCAATCCCACCA	MLSB
vatE	GACCGTCCTACCAGGCGTAA	TTGGATTGCCACCGACAATT	MLSB
VEB beta-lac	CCCGATGCAAAGCGTTATG	GAAAGATTCCCTTTATCTATCTCAGACAA	beta-lactamase
vgaA	GGAAGCTATAGAGGCGTTTGAATC	CCGAAGGTTCAATACTCAATCGAC	Multidrug
vgaALC	GTGAAGATGTCTCGGGTACAATTG	GAAATACCAGGATTCCCATGCAC	Multidrug
vgaB	TAAAAGAGAATAAGGCGCAAGGA	TGTTTAGTAGCATGTTGCATTTTCC	Multidrug
VIM beta-lac	GCACTTCTCGCGGAGATTG	CGACGGTGATGCGTACGTT	beta-lactamase
